# Supplementary material for: Optimal virtual water flows for improved food security in water-scarce countries
Source: Sci Rep. 2021 Oct 25;11:21027. doi: 10.1038/s41598-021-00500-6 (PMC8546057; doi:10.1038/s41598-021-00500-6)
Supplement: Supplementary file 2 — Supplementary Information 2. [file 41598_2021_500_MOESM2_ESM.xlsx]

## Sheet: Crops
Supplementary Material 2. Applied crops in the research
1	Wheat
2	Barley
3	Rice
4	Maize
5	Pease
6	Bean
7	Lentils
8	Cotton
9	Tobacco
10	Sugarbeet
11	Soybean
12	Sesame
13	Sunflower seed
14	Sugarcane
15	Potato
16	Onion
17	Tomato
18	melon
19	watermelon
20	Cucumber
21	Alfalfa
22	Clover
23	Forage corn
24	Apple
25	Pear
26	Quince
27	Sour cherry
28	cherry
29	Plum
30	Peach
31	Lemon
32	Apricot
33	Nectarine
34	Grape
35	Raspberry
36	Pistachio
37	Almond
38	Walnut
39	Hazelnut
40	Date palm
41	Orange
42	Tangerine
43	sour orange
44	Pomegranate
45	Fig
46	Kiwi
47	Tea
48	Olive
49	Mango
50	Saffron
51	Mohammadi flower
